# Supplementary material for: Incidence of preventable cardiopulmonary arrest in a mature part-time rapid response system: A prospective cohort study
Source: PLoS One. 2022 Feb 25;17(2):e0264272. doi: 10.1371/journal.pone.0264272 (PMC8880884; doi:10.1371/journal.pone.0264272)
Supplement: S2 Table — (XLSX) [file pone.0264272.s002.xlsx]

## Sheet: data
No	sex	cci	rrs_time	place	ROSC	ICU	LOS_icu	icu_apache	dis_outcome	LOS_hospital	dis_cpc	preventable_CPA	preventable_reason	CPA_cause	prealarm
1	1	3	0	1	1	1	2	48	0	12	5	0		5	1
2	2	0	0	1	1	1	2	29	0	9	5	0		10	0
3	2	1	0	1	1	0			0	2	5	1	5	2	0
4	2	2	1	1	0	0			0	40	5	0		5	0
5	2	2	1	1	0	0			0	6	5	1	5	2	1
6	1	4	1	1	1	1	2	42	0	17	5	1	2	10	0
7	1	2	0	1	0	0			0	1	5	0		10	0
8	2	2	1	1	1	1	2	21	1	21	3	0		2	0
9	1	0	1	1	0	0			0	38	5	0		2	1
10	1	6	1	1	0	1	1	38	0	2	5	0		5	1
11	1	2	1	1	0	0			0	13	5	1	5	2	1
12	2	6	1	1	1	1	6	29	0	27	5	0		7	0
13	2	0	0	2	1	0			0	10	5	0		8	1
14	1	3	0	2	0	0			0	3	5	1	5	5	1
15	2	0	0	1	1	0			1	24	1	0		7	0
16	2	6	1	1	1	0			0	5	5	0		2	0
17	1	2	1	2	1	1	1	40	0	10	5	1	5	10	1
18	2	4	1	1	1	1	1	40	0	2	5	0		2	0
19	1	6	0	1	0	0			0	24	5	0		2	0
20	2	2	1	1	1	0			0	197	5	0		2	0
21	1	5	0	1	0	0			0	7	5	0		10	1
22	2	2	0	1	1	1	2	30	0	9	5	1	5	7	0
23	1	3	0	1	1	1	13	43	0	15	5	0		4	0
24	2	0	0	1	0	1	1	36	0	4	5	0		2	0
25	1	5	0	1	1	1	5	38	0	10	5	0		1	1
26	2	3	1	2	1	0			0	17	5	1	5	7	1
27	2	0	0	1	1	1	5	47	1	53	3	1	5	5	0
28	1	0	0	1	1	0			1	50	1	0		1	0
29	2	1	0	1	1	1	25	38	0	50	5	1	5	8	1
30	1	6	1	1	0	0			0	18	5	0		2	1
31	1	2	1	3	1	1	7	47	1	16	3	0		10	0
32	1	6	1	1	0	0			0	1	5	0		1	0
33	2	2	0	1	0	0			0	404	5	0		10	0
34	1	2	0	1	1	1	1	56	0	2	5	1	5	8	1
35	2	6	1	1	1	0			0	9	5	0		6	0
36	2	3	1	1	1	0			0	16	5	0		1	0
37	2	3	0	1	0	0			0	4	5	0		5	0
38	2	2	1	1	0	0			0	2	5	0		5	0
39	2	3	0	1	0	0			0	10	5	1	5	1	1
40	1	0	0	1	1	1	14	29	1	23	3	1	5	2	1
41	1	2	1	1	0	0			0	6	5	0		1	0
42	1	1	0	1	0	0			0	3	5	0		9	1
43	2	0	0	1	1	1	2	50	0	3	5	1	2	6	1
44	1	1	0	2	0	0			0	37	5	1	5	7	0
45	1	2	1	2	1	1	1	34	0	6	5	0		1	0
46	1	1	0	2	1	1	8	25	0	12	5	0		1	1
47	2	2	0	2	1	1	5	33	1	24	2	0		1	1
48	1	7	1	1	1	1	2	44	0	6	5	0		10	0
49	1	3	0	1	0	0			0	17	5	1	4	4	0
50	1	3	1	1	1	1	874	31	0	966	5	1	1	2	0
51	2	1	0	1	0	0			0	5	5	0		1	1
52	2	2	1	1	1	1	4	39	0	10	5	0		1	0
53	1	0	1	1	0	0			0	2	5	0		1	0
54	1	0	0	1	0	0			0	10	5	1	5	5	1
55	1	3	0	1	0	0			0	15	5	0		1	0
56	1	3	0	1	1	1	22	49	1	48	3	1	4	4	1
57	1	0	1	1	1	1	10	42	1	36	4	0		5	0
58	2	1	1	2	1	1	1	33	0	17	5	1	5	10	0
59	1	2	1	1	1	0			0	21	5	0		2	1
60	1	1	0	1	1	1	2	14	1	17	1	0		1	0
61	1	2	0	1	0	0			0	8	5	1	5	8	1
62	1	2	1	1	0	0			0	27	5	0		9	0
63	1	0	0	1	1	0			0	18	5	1	5	8	1
64	1	10	1	1	1	0			0	5	5	1	5	8	0
65	1	7	0	1	1	0			0	19	5	0		10	0
66	1	5	0	1	0	1	2	42	0	3	5	0		1	0
67	1	0	0	1	1	1	6	37	0	25	5	0		5	1
68	1	3	0	1	0	0			0	3	5	0		9	1
69	1	7	1	1	0	0			0	4	5	0		2	1
70	2	7	0	1	1	1	6	39	0	15	5	0		9	0
71	2	2	0	1	1	1	16	45	0	30	5	1	2	2	0
72	1	10	1	1	1	1	2	42	0	7	5	0		1	1
73	2	1	0	1	1	1	3	51	0	6	5	0		8	1
74	1	2	0	2	0	0			0	10	5	0		1	1
75	1	3	1	1	0	0			0	31	5	0		5	0
76	2	2	1	1	1	1	1	27	0	5	5	0		5	1
77	1	5	0	1	1	1	6	37	0	17	5	0		5	0
78	1	1	1	1	1	1	5	38	1	39	3	1	2	2	1
79	1	6	1	1	0	0			0	48	5	0		1	0
80	1	5	1	1	0	0			0	24	5	0		10	0
81	1	1	0	2	1	1	2	10	0	45	5	0		1	0
82	2	6	1	2	1	1	20	36	0	707	5	0		2	0
83	2	0	0	1	1	1	10	39	0	35	5	1	2	2	1
84	2	2	0	1	1	1	2	23	1	12	1	0		5	0
85	1	2	1	1	1	1	2	13	1	17	2	0		5	0
86	1	6	1	1	0	0			0	2	5	0		5	0
87	2	6	0	1	1	1	3	29	1	11	1	0		9	0
88	1	2	1	1	1	1	10	30	1	21	3	0		2	0
89	2	3	1	1	0	0			0	2	5	1	5	6	1
90	1	2	0	1	1	1	2	53	0	3	5	0		1	0
91	2	3	0	1	1	0			0	18	5	1	2	5	1
92	2	3	1	1	0	0			0	6	5	0		1	0
93	1	4	1	1	1	1	26	39	1	30	4	0		2	0
94	1	1	1	2	0	0			0	1	5	0		1	0
95	1	0	0	2	1	1	3	36	0	10	5	1	5	8	1
96	1	1	1	1	1	1	2	50	0	12	5	0		2	1
97	2	3	1	1	1	1	3	41	0	13	5	0		6	0
98	2	2	0	1	0	1	1	12	0	2	5	1	5	1	0
99	1	3	0	1	1	1	2	59	0	9	5	1	5	5	1
100	2	0	0	1	1	0			1	9	1	0		7	0
101	1	2	1	1	1	1	4	46	0	8	5	0		10	0
102	1	3	1	3	0	0			0	2	5	0		10	0
103	1	4	0	2	1	1	4	30	0	13	5	0		8	1
104	1	6	0	1	1	1	1	42	0	11	5	1	6	10	0
105	1	9	0	1	0	0			0	1	5	0		7	1
106	1	3	1	1	1	1	6	43	0	19	5	1	5	2	1
107	2	6	0	1	1	0			0	2	5	0		9	0
108	1	0	1	4	1	1	13	44	1	30	2	0		2	0
109	1	3	1	1	1	1	4	38	0	6	5	0		2	0
110	1	6	0	1	0	0			0	10	5	0		9	0
111	1	0	1	1	1	1	3	36	0	3	5	0		1	0
112	2	2	1	1	1	1	14	28	1	55	3	0		2	0
113	2	3	0	1	1	1	1	27	0	3	5	0		10	0
114	1	3	1	1	0	0			0	2	5	0		6	1
115	1	6	0	1	1	0			0	8	5	0		2	0
116	2	6	1	1	1	1	3	39	0	13	5	1	5	6	0
117	1	0	0	1	0	0			0	2	5	0		1	0
118	1	5	1	1	1	1	5	35	1	60	3	0		1	0
119	1	6	0	1	1	1	1	24	0	10	5	0		9	0
120	1	3	0	1	1	1	4	43	0	6	5	0		5	0
121	2	6	0	1	0	0			0	2	5	0		10	1
122	1	6	0	1	0	0			0	3	5	0		8	1
123	1	4	0	1	0	0			0	7	5	1	5	8	1
124	1	4	1	1	0	0			0	18	5	0		1	0
125	1	3	0	1	0	0			0	35	5	1	2	2	0
126	1	1	1	1	1	1	2	28	1	15	1	0		5	0
127	1	2	0	1	0	0			0	12	5	0		9	0
128	2	0	0	1	1	0			0	4	5	0		8	0
129	2	3	0	1	1	1	8	37	0	27	5	0		1	0
130	1	3	0	1	1	1	11	45	1	19	3	1	5	2	0
131	1	6	0	1	0	0			0	9	5	0		7	1
132	2	0	1	1	0	0			0	9	5	0		2	0
133	1	7	0	1	0	0			0	28	5	0		9	1
134	2	1	1	1	1	1	3	29	1	30	3	0		2	0
135	1	1	1	1	1	1	2	23	1	17	3	0		2	0
136	2	5	0	1	1	1	2	40	0	21	5	0		10	0
137	2	1	1	1	0	0			0	65	5	0		2	0
138	1	5	1	3	0	0			0	16	5	1	5	8	0
139	1	2	0	1	1	1	2	50	0	21	5	1	5	2	1
140	1	3	0	1	0	0			0	64	5	0		1	1
141	1	3	1	1	0	0			0	1	5	0		2	0
142	1	1	1	1	0	1	21	24	0	23	5	0		2	0
143	2	0	1	1	0	1	1	29	0	8	5	0		7	0
144	2	2	1	1	0	0			0	21	5	0		1	0
145	1	2	0	1	0	0			0	43	5	0		7	0
146	1	2	1	1	1	1	2	47	0	2	5	0		1	0
147	1	4	0	1	1	1	22	37	1	125	2	1	5	2	1
148	1	5	0	2	1	1	19	24	0	21	5	0		1	0
149	1	4	0	1	1	1	15	36	0	23	5	0		2	0
150	1	6	0	1	1	1	26	38	0	40	5	0		7	1
151	1	1	0	1	0	0			0	75	5	1	5	2	1
152	2	2	1	1	1	1	18	55	0	24	5	0		9	0
153	2	2	0	1	1	1	11	33	1	27	1	0		1	0
154	2	7	1	3	1	1	22	40	0	29	5	0		2	0
155	1	2	0	3	1	1	7	46	0	15	5	0		1	1
156	1	3	1	1	1	0			1	14	1	1	4	4	0
157	1	2	1	1	1	1	22	40	0	84	5	0		5	0
158	2	6	0	1	1	0			0	19	5	0		2	0
159	1	0	1	1	1	1	9	37	1	74	3	0		9	1
160	2	0	1	1	0	0			0	2	5	1	3	8	0
161	1	7	1	1	1	1	2	43	0	26	5	0		10	1
162	2	2	0	1	1	1	1	39	0	15	5	0		4	1
163	1	4	1	1	1	1	22	47	1	74	3	0		2	0
164	1	7	0	1	0	0			0	5	5	0		5	1
165	2	2	0	1	0	0			0	2	5	0		8	0
166	2	1	0	1	0	0			0	19	5	0		2	0
167	1	9	0	1	0	0			0	24	5	1	5	7	1
168	2	2	0	2	0	0			0	4	5	1	2	2	1
169	2	6	1	1	1	1	9	39	1	41	3	0		5	0
170	1	2	0	1	1	1	21	40	0	129	5	0		5	1
171	1	9	0	1	1	1	6	28	0	10	5	0		9	0
172	1	3	0	1	1	1	6	48	0	15	5	1	3	2	1
173	1	8	1	1	1	1	4	40	1	36	3	0		1	0
174	1	4	0	1	0	0			0	26	5	0		6	0
175	1	7	1	1	0	0			0	4	5	1	5	10	0
176	1	0	1	2	1	1	2	12	1	5	1	0		1	0
177	2	2	0	1	0	0			0	5	5	0		2	0
178	2	3	0	1	1	1	1	52	0	4	5	1	5	10	0
179	2	2	0	1	1	1	4	39	1	36	4	0		9	0
180	1	2	0	1	0	0			0	11	5	1	2	2	1
181	2	6	1	1	1	1	4	35	0	5	5	0		1	0
182	2	2	0	1	0	0			0	9	5	0		10	0
183	2	0	1	1	1	1	16	34	0	41	5	1	3	2	1
184	1	2	0	1	1	1	1	30	0	10	5	1	2	5	0
185	1	3	0	1	1	1	11	42	1	77	1	0		1	0
186	1	0	1	2	1	1	4	34	0	36	5	1	5	2	0
187	1	6	1	1	1	1	1	40	0	4	5	0		2	1
188	2	2	1	1	1	1	2	43	0	58	5	0		2	0
189	2	3	0	1	0	0			0	3	5	0		1	1
190	2	7	1	4	1	1	10	37	0	37	5	1	2	2	0
191	1	0	1	2	1	1	8	27	1	114	3	0		1	0
192	2	0	0	1	0	0			0	2	5	0		2	1
193	2	6	0	1	0	0			0	28	5	0		10	0
194	2	0	1	3	1	1	2	36	1	18	1	0		2	0
195	1	6	0	1	0	0			0	10	5	1	5	5	0
196	1	3	0	1	1	1	1	49	0	14	5	0		10	1
197	2	4	0	1	1	1	1	40	0	25	5	0		4	0
198	2	1	1	5	1	1	14	42	1	93	3	1	2	2	0
199	1	2	0	1	0	0			0	16	5	0		2	0
200	2	2	0	1	1	1	1	38	0	22	5	0		1	1
201	1	1	0	1	1	1	4	26	0	6	5	0		4	1
202	1	1	1	1	0	0			0	8	5	0		5	0
203	1	1	0	1	1	1	7	36	1	14	3	0		1	1
204	2	0	0	1	1	1	7	35	0	49	5	1	5	2	0
205	1	3	1	1	0	0			0	15	5	0		4	0
206	1	6	1	1	0	0			0	1	5	0		7	0
207	1	3	0	1	0	0			0	15	5	0		6	1
208	2	3	1	1	1	1	2	46	0	37	5	0		2	1
209	1	5	1	1	0	0			0	9	5	0		9	0
210	1	2	1	2	0	1	1	26	0	55	5	0		1	0
211	2	2	1	3	1	1	26	44	1	92	5	0		1	0
212	2	6	0	1	0	0			0	34	5	1	5	8	1
213	1	2	1	1	0	0			0	2	5	0		3	0
214	1	4	0	1	0	0			0	13	5	1	5	10	1
215	2	4	1	1	1	1	1	6	0	3	5	0		2	0
216	2	6	1	4	1	1	3	38	0	3	5	0		9	0
217	1	8	1	1	0	1	5	39	0	7	5	0		1	0
218	1	6	0	1	1	0			0	21	5	0		9	0
219	1	2	0	1	1	1	9	42	0	12	5	1	5	2	1
220	1	2	0	1	1	1	10	20	1	42	2	0		1	0
221	2	1	1	1	1	1	2	38	0	13	5	0		8	0
222	2	2	0	1	1	1	1	47	0	10	5	1	2	5	1
223	2	0	1	1	1	1	21	27				0		2	0
224	1	2	0	1	1	1	7	43	1	11	1	1	5	6	1
225	1	6	0	1	1	1	1	34	0	6	5	0		5	0
226	2	6	0	1	1	0			0	12	5	0		8	0
227	2	2	1	1	1	1	1	43	0	80	5	1	2	9	1
228	1	0	0	1	1	1	11	38	1	20	4	0		2	0
229	2	0	1	1	1	1	1	44	0	8	5	0		9	0
230	1	3	1	1	0	0			0	6	5	0		2	0
231	1	2	1	1	1	1	3	47	0	20	5	0		5	1
232	2	2	1	1	0	0			0	1	5	0		9	0
233	1	3	0	1	0	0			0	5	5	1	5	8	1
234	2	5	1	1	1	1	5	39	1	33	3	0		2	0
235	1	1	1	1	0	0			0	39	5	0		5	0
236	1	4	1	1	0	0			0	61	5	0		1	0
237	1	5	1	1	0	0			0	14	5	0		5	1
238	1	3	0	1	0	1	1	36	0	30	5	0		5	1
239	2	3	0	1	0	0			0	9	5	0		1	0
240	1	2	0	1	1	1	12	45	0	68	5	1	2	6	1
241	2	0	1	2	1	1	3	34	1	16	2	0		1	0
242	2	0	1	1	0	0			0	14	5	0		2	1
243	1	5	0	1	1	1	6	23	1	15	3	0		6	0
244	1	2	1	1	1	1	2	46	0	6	5	0		6	1
245	1	4	1	1	1	1	2	47	0	4	5	0		2	0
246	1	0	0	1	1	1	1	33	0	12	5	0		1	1
247	1	3	0	1	0	0			0	12	5	0		1	0
248	2	2	0	1	1	1	1	30	0	3	5	0		2	1
249	1	4	0	1	1	1	7	43	0	11	5	0		8	0
250	2	2	0	1	1	1	12	37	0	21	5	0		8	0
251	1	3	0	1	1	1	4	36	1	10	1	0		1	0
252	1	7	0	1	0	0			0	3	5	0		10	1
253	1	4	1	1	0	0			0	1	5	0		10	0

## Sheet: Coding
Variable_name	description	decision
No	patient number
sex		1: Male, 2: Female
cci	Charlson Comorbidity Score
rrs_time	RRS operating time	0. RRS non-operating time 1. RRS operating time
place	Location of CPA	1. General ward 2. High dependency unit 3. Hemodialysis room 4. Diagnostic area 5. Intra-hospital transporting
ROSC	Return of spontaneous circulation	0. No 1. Yes
ICU	ICU admission	0. No 1. Yes
LOS_icu	Lengths of stay, ICU (day)
icu_apache	APACHE II score at ICU admission
dis_outcome	Discharge outcome	0. death 1. alive
LOS_hospital	Lengths of stay, hospital (day)
dis_cpc	CPC score at discharge
preventable_CPA		0. No 1. Yes
preventable_reason	Reasons for preventable cardiopulmonary arrest	1. Delayed escalation from nurse to doctor 2. Failure to practice established patients care policy 3. Procedural errors 4. Drug error or side effect 5. Doctors' delayed response to deterioration 6. Other
CPA_cause	Cause of CPAs	1. Cardiac 2. Respiratory 3. Aortic dissection 4. Drug related 5. Bleeding 6. Metabolic 7. Neurologic 8. Sepsis 9. Other 10. Unknown
prealarm	Predictable arrest with pre-alarm sign	0. No 1. Yes
