# Supplementary material for: Incidence of preventable cardiopulmonary arrest in a mature part-time rapid response system: A prospective cohort study
Source: PLoS One. 2022 Feb 25;17(2):e0264272. doi: 10.1371/journal.pone.0264272 (PMC8880884; doi:10.1371/journal.pone.0264272)
Supplement: S3 Table — (XLSX) [file pone.0264272.s003.xlsx]

## Sheet: data
Year	month	cpa	preventable	admission	CMI	RRT
2017	3	8	3	5855	1.09	160
2017	4	5	1	5630	1.16	184
2017	5	5	2	5729	1.16	179
2017	6	6	1	5732	1.16	191
2017	7	9	3	5807	1.2	257
2017	8	5	1	5874	1.2	179
2017	9	3	2	5538	1.2	124
2017	10	4	2	5121	1.05	126
2017	11	8	2	5829	1.05	262
2017	12	7	3	5760	1.05	224
2018	1	7	3	6596	1.14	270
2018	2	9	1	5294	1.14	177
2018	3	13	3	5837	1.14	195
2018	4	4	1	5785	1.13	245
2018	5	3	1	5900	1.13	235
2018	6	1	0	5340	1.13	154
2018	7	10	4	6355	1.09	245
2018	8	7	0	6062	1.09	213
2018	9	6	1	5312	1.09	245
2018	10	8	2	5733	1.12	245
2018	11	3	1	5778	1.12	310
2018	12	7	1	5767	1.12	200
2019	1	9	2	6537	1.2	177
2019	2	7	1	5306	1.2	150
2019	3	10	2	5989	1.2	214
2019	4	9	3	6063	1.21	281
2019	5	5	2	6134	1.21	243
2019	6	7	3	5901	1.21	215
2019	7	5	2	6541	1.22	257
2019	8	2	0	5971	1.22	220
2019	9	3	1	5875	1.22	159
2019	10	8	1	5804	1.03	171
2019	11	8	1	5924	1.03	169
2019	12	14	5	6514	1.03	196
2020	1	7	1	6284	1.22	204
2020	2	3	1	5938	1.22	143
2020	3	5	1	5848	1.22	201
2020	4	4	0	5369	1.22	199
2020	5	4	0	5664	1.22	162
2020	6	5	0	6267	1.22	226

## Sheet: coding
Variable_name	description
Year
month
cpa	number of CPA cases
preventable	number of preventable CPA cases
admission	number of total admission
CMI	case mix index
RRT	number of rapid response team activation
